# Supplementary material for: Fusion to Tetrahymena thermophila granule lattice protein 1 confers solubility to sexual stage malaria antigens in Escherichia coli
Source: Protein Expr Purif. 2019 Jan;153:7–17. doi: 10.1016/j.pep.2018.08.001 (PMC6189453; doi:10.1016/j.pep.2018.08.001)
Supplement: Multimedia component 1 [file mmc1.xml]

<?xml version="1.0" encoding="UTF-8" standalone="no"?><data:data><datasets><author>pcolussi@tetragenetics.com</author><type>0</type><dataset><value>1</value><reason>Data will be made available on request</reason><comments/></dataset></datasets></data:data>
